# Supplementary material for: Management of Patients with Epithelial Ovarian Cancer: A Systematic Comparison of International Guidelines from Scientific Societies (AIOM-BGCS-ESGO-ESMO-JGSO-NCCN-NICE)
Source: Cancers (Basel). 2025 Dec 7;17(24):3915. doi: 10.3390/cancers17243915 (PMC12730224; doi:10.3390/cancers17243915)
Supplement: Supplementary file 1 [file cancers-17-03915-s001.zip]

Archive with 1 entries (1 files):
- cancers-3993698-supplementary.pdf
